# Supplementary material for: Enhancing Quality of Life in Ostomized Patients Through Smart-Glasses-Supported Health Education: A Pre-Post Study
Source: Healthcare (Basel). 2026 Jan 15;14(2):216. doi: 10.3390/healthcare14020216 (PMC12840625; doi:10.3390/healthcare14020216)
Supplement: Supplementary file 1 [file healthcare-14-00216-s001.zip]

Archive with 4 entries (4 files):
- Figure S1. STROBE Flow chart for observational studies.pdf
- File S1. (A) Quality-of-life dimensions at first interview. (B) Quality-of-life dimensions at second interview..pdf
- Table S1. STROBE Statement—Checklist of items that should be included in reports of cohort studies.pdf
- Video S1. Health Education in Ostomies Videos.pdf
